# Supplementary material for: The long lives of primates and the ‘invariant rate of ageing’ hypothesis
Source: Nat Commun. 2021 Jun 16;12:3666. doi: 10.1038/s41467-021-23894-3 (PMC8209124; doi:10.1038/s41467-021-23894-3)
Supplement: Supplementary file 4 — Supplementary Data 1 [file 41467_2021_23894_MOESM4_ESM.xlsx]

## Sheet: Sheet1
Supplementary Data 1, Colchero et al., 2021, "The Long Lives of Primates and the Invariant Rate of Ageing Hypothesis", Nature Communications
ID	General	Common name	Species	Study/site	N	F	M	U
1	Chimpanzee	Eastern chimpanzee	Pan troglodytes schweinfurthii	Budongo Chimpanzee Research	173	89	66	18
2		Eastern chimpanzee	Pan troglodytes schweinfurthii	Gombe Chimpanzee Project	330	164	146	20
3		Eastern chimpanzee	Pan troglodytes schweinfurthii	Kanyawara (Kibale Chimpanzee Project)	146	86	58	2
4		Western chimpanzee	Pan troglodytes verus	Tai Chimpanzee Project	462	256	181	25
5		-	Pan troglodytes1	ZIMS	4620	2514	2106	0
6	Gorilla	Mountain gorilla	Gorilla beringei beringei	Bwindi Impenetrable Mountain Gorilla Project	242	80	112	50
7		Mountain gorilla	Gorilla beringei beringei	Karisoke Research Center, Dian Fossey Gorilla Fund	375	171	167	37
8		Western lowland gorilla	Gorilla gorilla gorilla	Mbeli Bai Study	487	191	212	84
9		Western lowland gorilla	Gorilla gorilla gorilla	ZIMS	1679	874	805	0
10	Baboon	Yellow baboon	Papio cynocephalus	Amboseli Baboon Project	1501	704	797	0
11		Chacma baboon	Papio ursinus	Moremi Baboon Research Project	292	130	160	2
12		Olive/anubis baboon	Papio anubis	Gombe Baboon Research	1023	398	600	25
13		Olive/anubis baboon	Papio anubis	Uaso Ngiro Baboon Project	1295	564	721	10
14		Olive/anubis baboon	Papio anubis	ZIMS	691	377	314	0
15		Hamadryas baboon	Papio hamadryas	ZIMS	4880	2547	2333	0
16		Guinea baboon	Papio papio	ZIMS	1114	542	572	0
17	Guenon	Blue monkey	Cercopithecus mitis stuhlmanni	Kakamega Blue Monkey Project	781	327	344	110
18		Blue monkey	Cercopithecus mitis1	ZIMS	147	79	68	0
19		Red-tailed monkey	Cercopithecus ascanius	ZIMS	388	203	185	0
20		Moustached guenon	Cercopithecus cephus	ZIMS	162	81	81	0
21		Lesser spot-nosed monkey	Cercopithecus petaurista	ZIMS	347	176	171	0
22	Capuchin	White-faced capuchin	Cebus capucinus imitator	Lomas Barbudal Capuchin Project	560	189	278	93
23		White-faced capuchin	Cebus capucinus imitator	Santa Rosa Capuchin Project	359	140	196	23
24		White-faced capuchin	Cebus capucinus1	ZIMS	700	327	373	0
25		White-fronted capuchin	Cebus albifrons	ZIMS	513	248	265	0
26		Wedge-capped capuchin	Cebus olivaceus	ZIMS	263	119	144	0
28	Sifaka	Verreaux’s sifaka	Propithecus verreauxi	Beza Mahafaly Reserve	993	270	341	382
29		Verreaux’s sifaka	Propithecus verreauxi	Kirindy Forest Project	307	93	150	64
30		Verreaux’s sifaka	Propithecus verreauxi	Ankoatisifaka Research Station, Kirindy Mitea NP	135	48	63	24
31		Coquerel's sifaka	Propithecus coquereli	ZIMS	174	81	93	0
