# Supplementary material for: The long lives of primates and the ‘invariant rate of ageing’ hypothesis
Source: Nat Commun. 2021 Jun 16;12:3666. doi: 10.1038/s41467-021-23894-3 (PMC8209124; doi:10.1038/s41467-021-23894-3)
Supplement: Supplementary file 5 — Supplementary Data 2 [file 41467_2021_23894_MOESM5_ESM.xlsx]

## Sheet: Sheet1
Supplementary Data 2, Colchero et al., 2021, "The Long Lives of Primates and the Invariant Rate of Ageing Hypothesis", Nature Communications
General	Common name	Species	Study	Siler mortality parameters
Females				a0	a1	c	b0	b1
Human	Human	Homo sapiens	Iceland	-0.51	0.792	0.014	-6.496	0.051
			1882	(-0.632, -0.388)	(0.694, 0.900)	(0.007, 0.018)	(-7.762, -5.214)	(0.033, 0.068)
	Human	Homo sapiens	England	-1.337	1.149	0.005	-6.646	0.059
			1600	(-1.537, -1.140)	(0.964, 1.345)	(0.002, 0.007)	(-7.303, -5.993)	(0.049, 0.068)
	Human	Homo sapiens	Sweden	-1.495	0.6	0.005	-7.778	0.072
			1751	(-1.668, -1.324)	(0.506, 0.705)	(0.004, 0.007)	(-8.411, -7.156)	(0.063, 0.080)
	Human	Homo sapiens	Sweden	-1.378	0.326	0.01	-5.99	0.053
			1773	(-1.514, -1.245)	(0.270, 0.392)	(0.001, 0.016)	(-7.029, -5.023)	(0.039, 0.069)
	Human	Homo sapiens	Ukraine	-0.955	0.324	0.013	-5.643	0.056
			1933	(-1.071, -0.839)	(0.269, 0.389)	(0.001, 0.024)	(-7.002, -4.544)	(0.037, 0.079)
	Human	Homo sapiens	Hadza	-1.776	0.381	0.006	-9.007	0.09
				(-2.004, -1.553)	(0.295, 0.477)	(0.003, 0.008)	(-10.053, -8.034)	(0.076, 0.104)
	Human	Homo sapiens	Ache	-2.469	0.17	0.002	-7.681	0.071
				(-2.694, -2.251)	(0.127, 0.224)	(0.000, 0.006)	(-8.700, -6.904)	(0.060, 0.085)
Chimpanzee	Eastern chimpanzee	Pan troglodytes	Budongo	0.206	3.214	0.018	-6.456	0.044
				(-0.699, 0.959)	(1.927, 4.675)	(0.005, 0.031)	(-8.310, -4.717)	(0.003, 0.099)
	Eastern chimpanzee	Pan troglodytes	Gombe	-0.659	1.21	0.024	-6.245	0.093
				(-1.323, -0.070)	(0.595, 2.081)	(0.008, 0.039)	(-7.781, -4.800)	(0.057, 0.129)
	Eastern chimpanzee	Pan troglodytes	Kanyawara	-1.385	1.525	0.04	-6.378	0.069
				(-2.595, -0.381)	(0.364, 3.192)	(0.018, 0.064)	(-8.234, -4.661)	(0.015, 0.111)
	Western chimpanzee	Pan troglodytes	Tai	-1.9	0.389	0.087	-6.57	0.045
				(-2.634, -1.258)	(0.076, 1.259)	(0.046, 0.113)	(-8.436, -4.745)	(0.002, 0.104)
	Chimpanzee	Pan troglodytes	ZIMS	-0.418	3.272	0.011	-7.550 (-8.449, -6.736)	0.094
				(-0.685, -0.153)	(2.427, 4.363)	(0.009, 0.013)		(0.076, 0.113)
Gorilla	Mountain gorilla	Gorilla beringei	Bwindi	-0.459	1.654	0.026	-10.169 (-12.155, -8.164)	0.127
				(-1.576, 0.386)	(0.677, 3.026)	(0.008, 0.047)		(0.009, 0.219)
	Mountain gorilla	Gorilla beringei	Karisoke	-0.386	1.504	0.011	-10.315	0.224
				(-0.906, 0.156)	(0.892, 2.501)	(0.005, 0.019)	(-12.116, -8.660)	(0.176, 0.276)
	Western lowland gorilla	Gorilla gorilla	Mbeli Bai	-1.506	0.179	0.006	-10.184	0.164
				(-1.938, -1.100)	(0.113, 0.266)	(0.000, 0.021)	(-12.071, -8.341)	(0.076, 0.219)
	Western lowland gorilla	Gorilla gorilla	ZIMS	-0.967	2.457	0.004	-6.016	0.073
				(-1.295, -0.655)	(1.816, 3.222)	(0.000, 0.008)	(-6.831, -5.330)	(0.057, 0.091)
Guenon	Blue monkey	Cercopithecus mitis	Kakamega	-0.791	1.557	0.022	-6.958	0.204
				(-1.303, -0.290)	(0.851, 2.512)	(0.010, 0.034)	(-8.429, -5.555)	(0.145, 0.265)
	Blue monkey	Cercopithecus mitis	ZIMS	-1.751	1.405	0.014	-4.459	0.1
				(-3.004, -0.693)	(0.461, 2.671)	(0.001, 0.039)	(-5.759, -3.462)	(0.046, 0.159)
	Red-tailed monkey	Cercopithecus ascanius	ZIMS	-3.355	1.433	0.007	-4.439	0.094
				(-4.773, -2.141)	(0.342, 2.869)	(0.000, 0.020)	(-5.243, -3.856)	(0.065, 0.127)
	Moustached guenon	Cercopithecus cephus	ZIMS	-2.59	1.038	0.033	-3.871	0.059
				(-4.191, -1.202)	(0.110, 2.379)	(0.002, 0.077)	(-5.342, -2.836)	(0.014, 0.109)
	Lesser spot-nosed monkey	Cercopithecus petaurista	ZIMS	-2.33	1.089	0.016	-4.553	0.1
				(-3.715, -1.174)	(0.235, 2.331)	(0.001, 0.039)	(-5.904, -3.567)	(0.052, 0.157)
Baboon	Yellow baboon	Papio cynocephalus	Amboseli	-1.031	1.031	0.026	-5.702	0.188
				(-1.264, -0.795)	(0.739, 1.407)	(0.006, 0.042)	(-7.079, -4.376)	(0.124, 0.254)
	Chacma baboon	Papio ursinus	Moremi	-0.37	1.29	0.04	-4.731	0.16
				(-0.852, 0.080)	(0.725, 2.100)	(0.004, 0.082)	(-6.355, -3.394)	(0.081, 0.245)
	Olive/anubis baboon	Papio anubis	Gombe	-0.465	1.5	0.005	-6.012	0.207
				(-0.726, -0.193)	(1.151, 1.920)	(0.000, 0.014)	(-6.933, -5.258)	(0.168, 0.251)
	Olive/anubis baboon	Papio anubis	Uaso Ngiro	-0.948	1.185	0.031	-5.106	0.15
				(-1.235, -0.671)	(0.808, 1.685)	(0.005, 0.051)	(-6.668, -3.756)	(0.088, 0.224)
	Olive/anubis baboon	Papio anubis	ZIMS	-2.49	2.013	0.007	-4.368	0.065
				(-3.550, -1.621)	(0.724, 3.443)	(0.000, 0.019)	(-5.142, -3.855)	(0.044, 0.090)
	Hamadryas baboon	Papio hamadryas	ZIMS	-0.393	4.419	0.019	-5.575	0.114
				(-0.605, -0.186)	(3.511, 5.341)	(0.014, 0.023)	(-6.148, -4.981)	(0.093, 0.134)
	Guinea baboon	Papio papio	ZIMS	-0.335	3.267	0.013	-5.592	0.15
				(-0.657, -0.029)	(2.362, 4.293)	(0.003, 0.022)	(-6.613, -4.632)	(0.108, 0.194)
Capuchin	White-faced capuchin	Cebus capucinus	Lomas	0.263	3.145	0.03	-4.854	0.093
				(-0.425, 0.788)	(1.847, 4.562)	(0.004, 0.051)	(-6.549, -3.535)	(0.046, 0.150)
	White-faced capuchin	Cebus capucinus	Santa Rosa	-0.277	2.226	0.044	-4.763	0.108
				(-0.919, 0.297)	(1.191, 3.486)	(0.009, 0.076)	(-6.510, -3.348)	(0.025, 0.198)
	White-faced capuchin	Cebus capucinus	ZIMS	-2.603	1.98	0.009	-4.632	0.041
				(-3.810, -1.637)	(0.772, 3.364)	(0.000, 0.021)	(-5.888, -3.856)	(0.015, 0.076)
	White-fronted capuchin	Cebus albifrons	ZIMS	-2.644	1.298	0.012	-4.495	0.076
				(-4.091, -1.439)	(0.236, 2.821)	(0.000, 0.031)	(-5.652, -3.656)	(0.041, 0.116)
	Wedge-capped capuchin	Cebus olivaceus	ZIMS	-2.927	1.023	0.013	-4.463	0.029
				(-4.330, -1.720)	(0.144, 2.364)	(0.001, 0.031)	(-5.808, -3.532)	(0.001, 0.078)
Sifaka	Verreaux's sifaka	Propithecus verreauxi	Beza	2.408	10.172	0.04	-4.573	0.095
				(2.214, 2.595)	(8.764, 11.589)	(0.007, 0.064)	(-6.164, -3.221)	(0.044, 0.156)
	Verreaux's sifaka	Propithecus verreauxi	Kirindy	-0.015	0.928	0.028	-4.739	0.143
				(-0.438, 0.363)	(0.609, 1.310)	(0.001, 0.076)	(-6.238, -3.426)	(0.029, 0.241)
	Verreaux's sifaka	Propithecus verreauxi	K. Mitea	-0.917	0.647	0.072	-4.763	0.068
				(-2.014, -0.065)	(0.162, 1.812)	(0.006, 0.155)	(-6.575, -3.071)	(0.003, 0.183)
	Coquerel's sifaka	Propithecus coquereli	ZIMS	-0.319	2.62	0.018	-4.269	0.115
				(-0.997, 0.275)	(1.435, 3.990)	(0.001, 0.046)	(-5.598, -3.281)	(0.039, 0.193)
General	Common name	Species	Study	Siler Mortality parameters
Males				a0	a1	c	b0	b1
Human	Human	Homo sapiens	Iceland	-0.392	0.747	0.009	-5.713	0.041
			1882	(-0.515, -0.271)	(0.652, 0.850)	(0.001, 0.015)	(-6.878, -4.714)	(0.028, 0.057)
	Human	Homo sapiens	England	-1.244	1.153	0.003	-6.463	0.057
			1600	(-1.442, -1.050)	(0.959, 1.353)	(0.001, 0.006)	(-7.052, -5.905)	(0.048, 0.065)
	Human	Homo sapiens	Sweden	-1.339	0.65	0.006	-7.377	0.067
			1751	(-1.501, -1.170)	(0.550, 0.765)	(0.004, 0.008)	(-8.110, -6.699)	(0.057, 0.078)
	Human	Homo sapiens	Sweden	-1.35	0.326	0.013	-6.041	0.054
			1773	(-1.483, -1.218)	(0.269, 0.397)	(0.004, 0.020)	(-7.270, -5.004)	(0.038, 0.073)
	Human	Homo sapiens	Ukraine	-0.716	0.415	0.026	-4.832	0.046
			1933	(-0.835, -0.597)	(0.336, 0.501)	(0.003, 0.044)	(-6.463, -3.556)	(0.020, 0.078)
	Human	Homo sapiens	Hadza	-1.787	0.358	0.005	-7.057	0.066
				(-2.019, -1.564)	(0.270, 0.459)	(0.001, 0.009)	(-8.067, -6.113)	(0.052, 0.081)
	Human	Homo sapiens	Ache	-2.55	0.39	0.009	-7.691	0.077
				(-2.912, -2.206)	(0.248, 0.584)	(0.005, 0.012)	(-8.702, -6.773)	(0.063, 0.092)
Chimpanzee	Eastern chimpanzee	Pan troglodytes	Budongo	0.59	3.45	0.039	-6.888	0.107
				(-0.252, 1.289)	(2.134, 4.875)	(0.019, 0.062)	(-8.799, -4.987)	(0.038, 0.163)
	Eastern chimpanzee	Pan troglodytes	Gombe	-0.459	1.815	0.041	-7.763	0.164
				(-1.130, 0.194)	(0.779, 3.264)	(0.026, 0.057)	(-9.364, -6.093)	(0.115, 0.211)
	Eastern chimpanzee	Pan troglodytes	Kanyawara	-2.079	0.741	0.034	-7.08	0.067
				(-3.251, -1.052)	(0.113, 2.262)	(0.008, 0.057)	(-8.939, -5.274)	(0.005, 0.126)
	Western chimpanzee	Pan troglodytes	Tai	-1.179	1.998	0.12	-6.966	0.09
				(-2.190, -0.367)	(0.722, 3.531)	(0.095, 0.145)	(-8.827, -5.029)	(0.007, 0.167)
	Chimpanzee	Pan troglodytes	ZIMS	0.131	5.527	0.014	-6.037	0.064
				(-0.105, 0.350)	(4.420, 6.735)	(0.009, 0.018)	(-7.028, -5.132)	(0.044, 0.085)
Gorilla	Mountain gorilla	Gorilla beringei	Bwindi	-1.193	1.81	0.049	-8.021	0.093
				(-2.402, -0.227)	(0.784, 3.183)	(0.033, 0.067)	(-10.006, -6.071)	(0.006, 0.190)
	Mountain gorilla	Gorilla beringei	Karisoke	0.083	2.92	0.023	-7.545	0.19
				(-0.495, 0.574)	(1.546, 4.386)	(0.011, 0.035)	(-9.289, -5.980)	(0.136, 0.246)
	Western lowland gorilla	Gorilla gorilla	Mbeli Bai	-1.043	0.615	0.048	-8.277	0.123
				(-1.618, -0.488)	(0.311, 1.088)	(0.031, 0.067)	(-10.233, -6.340)	(0.014, 0.201)
	Western lowland gorilla	Gorilla gorilla	ZIMS	-0.864	2.679	0.002	-5.696	0.08
				(-1.173, -0.552)	(2.014, 3.435)	(0.000, 0.005)	(-6.235, -5.276)	(0.068, 0.095)
Guenon	Blue monkey	Cercopithecus mitis	Kakamega	0.119	2.636	0.029	-6.874	0.262
				(-0.228, 0.450)	(1.912, 3.519)	(0.014, 0.044)	(-8.618, -5.091)	(0.128, 0.381)
	Blue monkey	Cercopithecus mitis	ZIMS	-2.808	1.146	0.019	-4.161	0.102
				(-4.342, -1.500)	(0.158, 2.609)	(0.001, 0.049)	(-5.428, -3.216)	(0.040, 0.169)
	Red-tailed monkey	Cercopithecus ascanius	ZIMS	-2.128	1.486	0.015	-4.528	0.094
				(-3.276, -1.191)	(0.453, 2.899)	(0.001, 0.034)	(-5.779, -3.605)	(0.049, 0.145)
	Moustached guenon	Cercopithecus cephus	ZIMS	-2.854	1.174	0.024	-3.957	0.082
				(-4.436, -1.474)	(0.120, 2.623)	(0.001, 0.062)	(-5.280, -3.005)	(0.036, 0.136)
	Lesser spot-nosed monkey	Cercopithecus petaurista	ZIMS	-3.085	0.975	0.018	-4.297	0.098
				(-4.519, -1.841)	(0.112, 2.458)	(0.001, 0.044)	(-5.563, -3.357)	(0.044, 0.159)
Baboon	Yellow baboon	Papio cynocephalus	Amboseli	-1.122	0.863	0.034	-6.345	0.256
				(-1.386, -0.863)	(0.551, 1.265)	(0.013, 0.050)	(-7.598, -5.051)	(0.187, 0.322)
	Chacma baboon	Papio ursinus	Moremi	-0.028	1.285	0.025	-5.145	0.224
				(-0.458, 0.377)	(0.829, 2.013)	(0.001, 0.069)	(-6.772, -3.796)	(0.128, 0.326)
	Olive/anubis baboon	Papio anubis	Gombe	-0.139	2.182	0.009	-5.755	0.212
				(-0.387, 0.100)	(1.739, 2.674)	(0.001, 0.018)	(-6.836, -4.864)	(0.160, 0.270)
	Olive/anubis baboon	Papio anubis	Uaso Ngiro	-0.627	1.482	0.03	-5.407	0.185
				(-0.880, -0.372)	(1.051, 2.031)	(0.005, 0.051)	(-6.982, -3.958)	(0.109, 0.268)
	Olive/anubis baboon	Papio anubis	ZIMS	-2.12	2.319	0.016	-4.194	0.049
				(-3.172, -1.297)	(1.069, 3.695)	(0.001, 0.035)	(-5.516, -3.420)	(0.015, 0.090)
	Hamadryas baboon	Papio hamadryas	ZIMS	-0.188	5.157	0.042	-5.833	0.119
				(-0.377, -0.003)	(4.312, 6.091)	(0.035, 0.048)	(-6.765, -4.912)	(0.085, 0.154)
	Guinea baboon	Papio papio	ZIMS	0.32	3.896	0.019	-4.955	0.142
				(0.070, 0.557)	(3.082, 4.791)	(0.003, 0.032)	(-6.192, -3.915)	(0.090, 0.202)
Capuchin	White-faced capuchin	Cebus capucinus	Lomas	-0.613	1.67	0.032	-6.22	0.172
				(-1.306, 0.049)	(0.805, 2.915)	(0.008, 0.053)	(-8.167, -4.576)	(0.105, 0.249)
	White-faced capuchin	Cebus capucinus	Santa Rosa	-0.451	1.02	0.03	-6.883	0.107
				(-0.917, 0.038)	(0.517, 1.858)	(0.003, 0.061)	(-8.833, -5.024)	(0.005, 0.261)
	White-faced capuchin	Cebus capucinus	ZIMS	-1.03	2.571	0.007	-4.643	0.052
				(-1.573, -0.507)	(1.495, 3.956)	(0.000, 0.018)	(-5.707, -3.950)	(0.023, 0.085)
	White-fronted capuchin	Cebus albifrons	ZIMS	-2.433	1.42	0.013	-4.623	0.069
				(-3.750, -1.320)	(0.301, 2.819)	(0.001, 0.030)	(-5.991, -3.626)	(0.025, 0.121)
	Wedge-capped capuchin	Cebus olivaceus	ZIMS	-1.008	2.229	0.009	-4.488	0.052
				(-1.799, -0.327)	(1.169, 3.515)	(0.000, 0.025)	(-5.652, -3.665)	(0.010, 0.095)
Sifaka	Verreaux's sifaka	Propithecus verreauxi	Beza	0.061	1.259	0.009	-5.466	0.195
				(-0.216, 0.323)	(0.972, 1.605)	(0.000, 0.024)	(-6.522, -4.626)	(0.149, 0.247)
	Verreaux's sifaka	Propithecus verreauxi	Kirindy	-0.288	0.733	0.011	-5.814	0.129
				(-0.650, 0.053)	(0.518, 0.991)	(0.000, 0.032)	(-7.414, -4.349)	(0.010, 0.250)
	Verreaux's sifaka	Propithecus verreauxi	K. Mitea	0.054	1.396	0.028	-5.499	0.153
				(-0.646, 0.661)	(0.750, 2.268)	(0.001, 0.082)	(-7.261, -3.845)	(0.011, 0.309)
	Coquerel's sifaka	Propithecus coquereli	ZIMS	-0.716	1.912	0.032	-3.89	0.045
				(-1.399, -0.110)	(1.015, 3.106)	(0.002, 0.068)	(-5.382, -2.877)	(0.003, 0.107)
