# Supplementary material for: The long lives of primates and the ‘invariant rate of ageing’ hypothesis
Source: Nat Commun. 2021 Jun 16;12:3666. doi: 10.1038/s41467-021-23894-3 (PMC8209124; doi:10.1038/s41467-021-23894-3)
Supplement: Supplementary file 6 — Supplementary Data 3 [file 41467_2021_23894_MOESM6_ESM.xlsx]

## Sheet: Sheet1
Supplementary Data 3, Colchero et al., 2021, "The Long Lives of Primates and the Invariant Rate of Ageing Hypothesis", Nature Communications
ID	General	Species	Study/site	Life	expectancy	Lifespan	equality
				Females	Males	Females	Males
1	Human	H. sapiens	England 1600-1725	37.41	37.98	0.445	0.454
2		H. sapiens	Sweden 1751-59	37.79	34.81	0.344	0.274
3		H. sapiens	Sweden 1773	18.79	17.15	-0.15	-0.2
4		H. sapiens	Sweden 1850-59	43.91	39.83	0.579	0.476
5		H. sapiens	Iceland 1882	18.83	16.76	-0.25	-0.32
6		H. sapiens	Trinidad 1813-16	13.91	15.18	-0.31	-0.22
7		H. sapiens	Ukraine 1933	10.85	7.3	-0.39	-0.48
8		H. sapiens	Hazda	35.55	30.81	0.234	0.142
9		H. sapiens	Ache	37.1	37.8	0.371	0.473
10	Chimpanzee	P. troglodytes	Budongo	24.02	11.25	-0.071	-0.203
11		P. troglodytes	Gombe	15.04	12.31	-0.003	0.021
12		P. troglodytes	Kanyawara	16.24	18.93	0.032	0.016
13		P. troglodytes	Tai	7.56	6.95	-0.198	-0.1
14		P. troglodytes	ZIMS	30.47	26.01	0.47	0.294
15	Gorilla	G. beringei	Bwindi	19.91	15.31	-0.04	-0.01
16		G. beringei	Karisoke	19.16	13.95	0.296	0.211
17		G. gorilla	Mbeli Bai	14.54	10.42	-0.18	-0.234
18		G. gorilla	ZIMS	31.71	28.29	0.644	0.687
19	Baboon	P. cynocephalus	Amboseli	10.43	9.1	0.263	0.259
20		P. ursinus	Moremi	6.61	5.71	-0.053	-0.104
21		P. anubis	Gombe	11.94	10.91	0.376	0.353
22		P. anubis	Uaso Ngiro	9.88	9.32	0.184	0.195
23		P. anubis	ZIMS	20.12	18.02	0.554	0.332
24		P. hamadryas	ZIMS	17.14	13.17	0.45	0.215
25		P. papio	ZIMS	14.78	10.6	0.484	0.201
26	Guenon	C.mitis	Kakamega	13.49	9.54	0.363	0.186
27		C.mitis	ZIMS	13.97	12.68	0.419	0.469
28		C.ascanius	ZIMS	17.44	15.36	0.689	0.479
29		C.cephus	ZIMS	11.43	12.13	0.195	0.365
30		C.petaurista	ZIMS	14.51	13.75	0.454	0.48
31	Capuchin	C. capucinus	Lomas Barbudal	10.32	11.33	-0.034	0.182
32		C. capucinus	Santa Rosa	8.81	12.18	-0.009	-0.218
33		C. capucinus	ZIMS	26.58	22.61	0.429	0.369
34		C. albifrons	ZIMS	17.64	19.14	0.491	0.459
35		C. olivaceus	ZIMS	24.82	20.13	0.229	0.286
36	Sifaka	P.verreauxi	Beza Mahafaly	4.38	7.09	-0.548	-0.105
37		P.verreauxi	Kirindy	4.94	9.02	-0.345	-0.282
38		P.verreauxi	K. Mitea	5.76	7.41	-0.296	-0.222
39		P.coquereli	ZIMS	10.28	10.73	0.212	-0.027
