# Supplementary material for: The long lives of primates and the ‘invariant rate of ageing’ hypothesis
Source: Nat Commun. 2021 Jun 16;12:3666. doi: 10.1038/s41467-021-23894-3 (PMC8209124; doi:10.1038/s41467-021-23894-3)
Supplement: Supplementary file 8 — Source Data [file 41467_2021_23894_MOESM8_ESM.xlsx]

## Sheet: DataFig2A
Data for figure 2A, Colchero et al., 2021, "The Long Lives of Primates and the Invariant Rate of Ageing Hypothesis", Nature Communications
Life expectancy
	a0	a1	c	b0	b1
Sifaka	-1.19348	0.815186	-61.9519	-0.516743	-6859.55
Capuchin	-7.06329	4.90286	-273.4	-6.2529	-1500.23
Baboon	-4.45367	2.82649	-146.365	-3.99394	-449.163
Guenon	-4.13327	2.18568	-162.517	-3.43435	-354.234
Gorilla	-9.05236	5.04494	-459.384	-7.84564	-2920.62
Chimpanzee	-9.84706	6.7829	-354.661	-6.85335	-2425.22
Human	-12.9256	8.9296	-754.896	-9.31592	-7986
Lifespan equality
	a0	a1	c	b0	b1
Sifaka	-0.12888	0.0795939	0.184073	0.00188185	848.219
Capuchin	-0.505099	0.345119	-13.3503	-0.096084	19.3046
Baboon	-0.459887	0.286207	-10.5077	-0.0710577	9.41762
Guenon	-0.439011	0.228924	-12.5082	-0.0459927	7.57148
Gorilla	-0.517286	0.285721	-18.3754	-0.0988786	25.7563
Chimpanzee	-0.569582	0.386837	-13.936	-0.0865271	25.0087
Human	-0.49755	0.339879	-18.2703	-0.0574443	85.4549

## Sheet: DataFig2C
Data for figure 2C, Colchero et al., 2021, "The Long Lives of Primates and the Invariant Rate of Ageing Hypothesis", Nature Communications
Common	a0	a1	c	b0	b1
Sifaka	0.629299	0.594957	0.176669	0.186281	0.963846
Capuchin	0.961473	0.962347	0.9894	0.946782	0.411172
Baboon	0.997996	0.999801	0.989349	0.812222	0.390074
Guenon	0.976942	0.942205	0.949001	0.529625	0.170823
Gorilla	0.996295	0.999986	0.996744	0.869263	0.128229
Chimpanzee	0.95099	0.952577	0.987904	0.928365	0.325098
Human	0.96961	0.970418	0.967711	0.857363	0.244589

## Sheet: DataFig3
Data for figure 3, Colchero et al., 2021, "The Long Lives of Primates and the Invariant Rate of Ageing Hypothesis", Nature Communications
Females
common	a0	a1	c	b0	b1
Sifaka	1.09792	1.95335	0.773634	0.312047	0.136072
Capuchin	0.423123	0.296283	2.83924	0.0509971	0.0140505
Baboon	0.573661	0.775261	4.37429	0.0781127	0.029013
Guenon	0.735619	0.849417	8.59848	0.0671286	0.0212564
Gorilla	0.579142	0.251632	8.40744	0.0359673	0.00713755
Chimpanzee	0.507082	0.295883	7.91703	0.0724638	0.0226491
Human	1.236	0.168402	2.23537	0.0322528	0.00505492
Males
common	a0	a1	c	b0	b1
Sifaka	0.560238	1.01346	0.168802	0.247464	0.101421
Capuchin	0.416783	0.247148	5.62911	0.0455684	0.0121724
Baboon	0.518762	0.534811	3.08233	0.0866756	0.0352112
Guenon	0.578453	0.561208	7.83546	0.0698021	0.0247474
Gorilla	0.564272	0.338324	9.57627	0.0478236	0.0114903
Chimpanzee	0.488589	0.632384	2.88956	0.0750239	0.025305
Human	8.99261	0.152503	4.02202	0.0413695	0.00712753
